# Supplementary material for: First Report of Polymorphisms and Genetic Characteristics of Prion-like Protein Gene (PRND) in Cats
Source: Animals (Basel). 2024 Nov 27;14(23):3438. doi: 10.3390/ani14233438 (PMC11639842; doi:10.3390/ani14233438)
Supplement: Supplementary file 1 [file animals-14-03438-s001.zip]

Archive with 3 entries (2 files):
- animals-3281610-supplementary/animals-3281610-supplementary/
- animals-3281610-supplementary/animals-3281610-supplementary/Supplementary Figure 1.TIF
- animals-3281610-supplementary/animals-3281610-supplementary/Supplementary table 1 v7.3.4.pdf
